# Supplementary material for: The relationships of viral and protozoal co-infections to Chlamydia pecorum infection and chlamydiosis outcomes in northern koalas (Phascolarctos cinereus)
Source: PLoS Pathog. 2025 Nov 24;21(11):e1013632. doi: 10.1371/journal.ppat.1013632 (PMC12643275; doi:10.1371/journal.ppat.1013632)
Supplement: S1 Data — (CSV) [file ppat.1013632.s002.csv]

HELPER	Name	Koala#	Sample_Date	Rehabilitation_Stage	Sample_Type	Sampling_Month	Clinic	State	Origin	Rescue_Reason	Admission_Outcome	Age_group	Full_Infection	Syndrome	BCS	Sex	Age	Clinical_groups	Full_Diagnosis	Euthanasia_Reason	Non-treatable Chlamydiosis	Non-rehabilitative trauma	No_Abnormalities	Conjunctivitis	Cystitis	Reproductive_Disease	Prognosis	Chlamydiosis	C.pecorum_Detection	C.pecorum_Marker	C.pecorum_DNA	C.pecorum_mRNA	Max.C.PecorumB.DNA	Occular.C.Pecorum:B.DNA	UGT.C.Pecorum:B.DNA	CpecG_0573	CpecG_0573_RAW	Cpec_hsp60	Cpec_hsp60_RAW	ompA	ompA_RAW	pGP3	pGP3_RAW	PhaHV	PhaHV-1	PhaHV-2	PhaHV1_Shedding	PhaHV2_Shedding	PhaHV1_Circulating
Cherrygum Rhonda|44641	Cherrygum Rhonda	114	21/3/2022	Week 1	OUTCOME	MARCH	PMKH	NSW	Port Macquarie	HBC	Admitted to Rehabilitation	MATURE	No infection detected (Unknown PhaHV-1, KoRV B or Trypanosome)	None	4	1	10	No Signs of Chlamydiosis	No Disease	NA	NA	0	1	0	0	0	Good	Non-Chlamydial Abnormalities	NA	NA	0	NA	0	0	0	NA	NA	NA	NA	NA	NA	NA	NA	NA	NA	NA	NA	NA	NA
Kooloonbung Cl Bella|44836	Kooloonbung Cl Bella	110	2/10/2022	Day 1	ADMISSION	FEBRUARY	PMKH	NSW	Port Macquarie	Conjunctivitis	Admitted to Rehabilitation	ADULT	C.pecorum & PhaHV-1 (Unknown KoRV B or Trypanosome)	Chlamydiosis	4	1	6	Cystitis + Reproductive Disease	Cystitis	NA	0	0	0	0	1	1	Fair	Clinical Chlamydiosis	NA	1	1	NA	0.000797368	NA	0.000797368	NA	NA	NA	NA	NA	NA	NA	NA	1	1	1	1	1	NA
Kooloonbung Cl Zeus|44606	Kooloonbung Cl Zeus	111	14/2/2022	Week 1	ADMISSION	FEBRUARY	PMKH	NSW	Port Macquarie	Conjunctivitis	Admitted to Rehabilitation	MATURE	C.pecorum & PhaHV-1 (Unknown KoRV B or Trypanosome)	Chlamydiosis	5	0	10	Conjunctivitis + Cystitis	Cystitis & Conjunctivitis	NA	0	0	0	1	1	0	Fair	Clinical Chlamydiosis	NA	1	1	NA	0.010387931	0.005333333	0.010387931	NA	NA	NA	NA	NA	NA	NA	NA	1	1	1	1	1	NA
Taka|44478	Taka	4	9/10/2021	Day 1	ADMISSION	SEPTEMBER	AZWH	QLD	Noosa	HBC	Admitted to Rehabilitation	ADULT	C.pecorum & PhaHV-1 (Unknown KoRV B or Trypanosome)	Trauma	3	0	4	No Signs of Chlamydiosis	Trauma	NA	0	0	0	0	0	0	Guarded	Non-Chlamydial Abnormalities	NA	1	1	NA	0.00069483	0	0.00069483	NA	NA	NA	NA	NA	NA	NA	NA	1	1	1	1	1	NA
Warrier|44526	Warrier	81	26/11/2021	Day 1	OUTCOME	NOVEMBER	AZWH	QLD	Noosa	Dirty Bottom	Euthanised	ADULT	C.pecorum, PhaHV-1, & Trypanosome only	Other Disease	2	1	5	Reproductive Disease	Mammary adenocarcinoma	Neoplasia	1	0	0	0	0	1	Poor	Clinical Chlamydiosis	NA	1	1	NA	0.002974468	0	0.002974468	NA	NA	NA	NA	NA	NA	NA	NA	1	1	1	1	1	NA
Daisy-Rose|44744	Daisy-Rose	94	2/7/2022	Day 1	OUTCOME	FEBRUARY	FOK	NSW	Wiangaree	Conjunctivitis	Euthanised	ADULT	C.pecorum only (Unknown KoRV B or Trypanosome)	Chlamydiosis	3	1	6	Conjunctivitis + Cystitis + Reproductive Disease	Conjunctivitis, Cystitis and Reproductive Disease	Chlamydiosis & Reproductive Disease	1	0	0	1	1	1	Poor	Clinical Chlamydiosis	NA	1	1	NA	0.417605634	0.000324638	0.417605634	NA	NA	NA	NA	NA	NA	NA	NA	1	NA	1	0	1	NA
Lighthouse Keegan|44603	Lighthouse Keegan	100	11/2/2022	Week 7	REHABILITATION	FEBRUARY	PMKH	NSW	Port Macquarie	Under Threat	Admitted to Rehabilitation	ADULT	C.pecorum only (Unknown KoRV B or Trypanosome)	Chlamydiosis	2	0	8	Cystitis	Cystitis	NA	0	0	0	0	1	0	Fair	Clinical Chlamydiosis	NA	1	1	NA	0.00578125	0	0.00578125	NA	NA	NA	NA	NA	NA	NA	NA	1	NA	1	0	1	NA
Lilly Buttons|44454	Lilly Buttons	10	15/9/2021	Day 1	ADMISSION	SEPTEMBER	AZWH	QLD	Warner	Wet Bottom	Admitted to Rehabilitation	ADULT	C.pecorum, KoRV.B, & Trypanosome only	Chlamydiosis	2	1	7	Cystitis	Cystitis	Poor-response to Tx	0	0	0	0	1	0	Fair	Clinical Chlamydiosis	NA	1	1	NA	0.005793651	0.001068182	0.005793651	NA	NA	NA	NA	NA	NA	NA	NA	1	NA	1	0	1	NA
Clyde Todd|44550	Clyde Todd	90	20/12/2021	Day 1	OUTCOME	DECEMBER	AZWH	QLD	Sunshine Coast	Emaciated / Poor Condition	Euthanised	ADULT	C.pecorum & PhaHV-1 (Unknown KoRV B or Trypanosome)	Chlamydiosis & Trauma	4	0	5	Cystitis	Trauma & Oxalate Nephrosis	Chlamydiosis & Poor BCS	1	1	0	0	1	0	Poor	Clinical Chlamydiosis	NA	1	1	NA	0.002162162	0	0.002162162	NA	NA	NA	NA	NA	NA	NA	NA	1	1	NA	1	0	NA
Hindman Fran|44642	Hindman Fran	115	22/3/2022	Day 1	ADMISSION	MARCH	PMKH	NSW	Port Macquarie	Emaciated / Poor Condition	Admitted to Rehabilitation	MATURE	C.pecorum & PhaHV-1 (Unknown KoRV B or Trypanosome)	Chlamydiosis	3	1	10	Cystitis + Reproductive Disease	Cystitis	Chlamydiosis & Aged	0	0	0	0	1	1	Guarded	Clinical Chlamydiosis	NA	1	1	NA	0.053015873	0	0.053015873	NA	NA	NA	NA	NA	NA	NA	NA	1	1	NA	1	0	NA
Uralla Jenny|44574	Uralla Jenny	104	13/1/2022	Day 1	ADMISSION	JANUARY	PMKH	NSW	Uralla	Conjunctivitis	Admitted to Rehabilitation	ADULT	C.pecorum & PhaHV-1 (Unknown KoRV B or Trypanosome)	Chlamydiosis	3	1	9	Conjunctivitis + Cystitis + Reproductive Disease	Cystitis & Conjunctivitis	NA	0	0	0	1	1	1	Guarded	Clinical Chlamydiosis	NA	1	1	NA	0.000704819	0	0.000704819	NA	NA	NA	NA	NA	NA	NA	NA	1	1	NA	1	0	NA
Bobby|44496	Bobby	60	27/10/2021	Day 1	ADMISSION	OCTOBER	AZWH	QLD	Sunshine Coast	Under Threat	Admitted to Rehabilitation	ADULT	PhaHV-1 only (Unknown KoRV B or Trypanosome)	Trauma	4	1	9	No Signs of Chlamydiosis	Trauma	NA	NA	0	0	0	0	0	Fair	Non-Chlamydial Abnormalities	NA	NA	0	NA	0	0	0	NA	NA	NA	NA	NA	NA	NA	NA	1	1	NA	1	0	NA
Flickerman|44622	Flickerman	91	2/3/2022	Week 8	REHABILITATION	FEBRUARY	FOK	NSW	Lismore	Conjunctivitis	Admitted to Rehabilitation	YOUNG ADULT	No infection detected (Unknown C.pecorum, KoRV B, or Trypanosome)	Chlamydiosis	4	0	2	Cystitis	Cystitis & Fungal Pulmonary Infection	NA	0	0	0	0	1	0	Guarded	Clinical Chlamydiosis	NA	NA	NA	NA	NA	0	NA	NA	NA	NA	NA	NA	NA	NA	NA	NA	NA	NA	0	0	NA
Giggles|44417	Giggles	1	9/8/2021	Day 1	OUTCOME	SEPTEMBER	AZWH	QLD	Moreton Bay	Under Threat	Admitted to Rehabilitation	YOUNG ADULT	No infection detected (Unknown C.pecorum, KoRV B, or Trypanosome)	None	4	1	2.5	No Signs of Chlamydiosis	No Disease	NA	NA	0	1	0	0	0	Good	Non-Chlamydial Abnormalities	NA	NA	NA	NA	NA	0	NA	NA	NA	NA	NA	NA	NA	NA	NA	NA	NA	NA	0	0	NA
Bryce|44456	Bryce	14	17/9/2021	Day 1	ADMISSION	SEPTEMBER	AZWH	QLD	Redland	Conjunctivitis	Admitted to Rehabilitation	ADULT	C.pecorum only (Unknown KoRV B or Trypanosome)	Chlamydiosis	4	0	4	Conjunctivitis	Conjunctivitis	NA	0	0	0	1	0	0	Fair	Clinical Chlamydiosis	NA	1	1	NA	0.000565972	0.000565972	0	NA	NA	NA	NA	NA	NA	NA	NA	NA	NA	NA	0	0	NA
De'ville|44448	De'ville	3	9/9/2021	Day 1	ADMISSION	SEPTEMBER	AZWH	QLD	Redland	Wet Bottom	Admitted to Rehabilitation	ADULT	C.pecorum only (Unknown KoRV B or Trypanosome)	Chlamydiosis	3	1	4	Cystitis	Cystitis	NA	0	0	0	0	1	0	Fair	Clinical Chlamydiosis	NA	1	1	NA	0.017853231	0	0.017853231	NA	NA	NA	NA	NA	NA	NA	NA	NA	NA	NA	0	0	NA
Pirate Pete|44455	Pirate Pete	12	16/9/2021	Day 1	ADMISSION	SEPTEMBER	AZWH	QLD	Brisbane	Conjunctivitis	Admitted to Rehabilitation	YOUNG ADULT	No infection detected (Unknown KoRV B or Trypanosome)	Chlamydiosis & Trauma	3	0	3	Conjunctivitis	Conjunctivitis & Trauma	NA	0	0	0	1	0	0	Fair	Clinical Chlamydiosis	NA	NA	0	NA	0	0	0	NA	NA	NA	NA	NA	NA	NA	NA	NA	NA	NA	0	0	NA
Tara|44463	Tara	27	24/9/2021	Day 1	OUTCOME	SEPTEMBER	AZWH	QLD	Tarampa	Wet Bottom	Euthanised	MATURE	PhaHV-1 & KoRV.B only (Unknown C.pecorum)	Chlamydiosis	1	1	12	Cystitis	Renal Disease	Chlamydiosis & Aged	1	0	0	0	1	0	Poor	Clinical Chlamydiosis	Systemic Infection	1	NA	1	NA	0	NA	0	4	0	1	0	16	1	27	1	1	1	1	0	1
Quin|44478	Quin	5	9/10/2021	Day 1	OUTCOME	SEPTEMBER	AZWH	QLD	Birkdale	Conjunctivitis	Euthanised	ADULT	C.pecorum, PhaHV-1, & KoRV.B only	Chlamydiosis	2	1	8	Cystitis + Reproductive Disease	Cystitis & Reproductive Disease	Chlamydiosis & Aged	1	0	0	0	1	1	Poor	Clinical Chlamydiosis	Local Infection	1	1	0	0.009507042	0.001	0.009507042	0	7	0	2	0	9	0	10	1	1	1	1	0	0
Toby|44515	Toby	77	15/11/2021	Day 1	OUTCOME	NOVEMBER	AZWH	QLD	Noosa	Emaciated / Poor Condition	Euthanised	ADULT	Trypanosome only	Other Disease	1	0	5	No Signs of Chlamydiosis	Pulmonary Disease	Poor BCS	NA	0	0	0	0	0	Poor	Non-Chlamydial Abnormalities	No Infection	0	0	0	0	0	0	0	4	0	4	0	11	0	16	1	0	1	0	0	0
River|44206	River	32	10/1/2021	Day 1	OUTCOME	OCTOBER	AZWH	QLD	Moreton Bay	HBC	Euthanised	YOUNG ADULT	Trypanosome only	Trauma	3	0	3	No Signs of Chlamydiosis	Trauma	Fatal Trauma	NA	1	0	0	0	0	Poor	Non-Chlamydial Abnormalities	No Infection	0	0	0	0	0	0	0	1	0	3	0	17	0	19	1	0	1	0	0	0
Blue|44448	Blue	2	9/9/2021	Day 1	ADMISSION	SEPTEMBER	AZWH	QLD	Redland	Conjunctivitis	Admitted to Rehabilitation	ADULT	C.pecorum, PhaHV-1, & KoRV.B only	Chlamydiosis	4	0	8	Conjunctivitis	Conjunctivitis	Chlamydiosis & Aged	1	0	0	1	0	0	Guarded	Clinical Chlamydiosis	Local Infection	1	1	0	0.008464107	0.002838196	0.008464107	0	12	0	7	0	3	0	4	1	1	1	1	1	0
Kennedy Joe|44670	Kennedy Joe	99	19/4/2022	Over 10 Weeks	OUTCOME	APRIL	PMKH	NSW	Port Macquarie	Trauma	Euthanised	MATURE	C.pecorum, PhaHV-1, & Trypanosome only	Trauma	3	0	10	No Signs of Chlamydiosis	Trauma	Fatal Trauma	0	1	0	0	0	0	Poor	Non-Chlamydial Abnormalities	Local Infection	1	1	0	0.333948339	0	0.333948339	0	10	0	4	0	2	0	9	1	1	1	1	1	0
Ocean Chelsea|44607	Ocean Chelsea	112	15/2/2022	Day 1	OUTCOME	FEBRUARY	PMKH	NSW	Port Macquarie	Wet Bottom	Euthanised	MATURE	C.pecorum, PhaHV-1, & Trypanosome only	Chlamydiosis	4	1	12	Cystitis + Reproductive Disease	Cystitis & Reproductive Disease	Chlamydiosis & Reproductive Disease	1	0	0	0	1	1	Poor	Clinical Chlamydiosis	Local Infection	1	1	0	0.01300885	0	0.01300885	0	8	0	3	0	5	0	3	1	1	1	1	1	0
Pacific Lochy|44836	Pacific Lochy	109	2/10/2022	Week 1	ADMISSION	FEBRUARY	PMKH	NSW	Port Macquarie	Under Threat	Admitted to Rehabilitation	ADULT	C.pecorum, PhaHV-1, & Trypanosome only	Other Disease	4	0	4	No Signs of Chlamydiosis	Fibrosis hepatic	Poor-response to Tx	0	0	0	0	0	0	Guarded	Non-Chlamydial Abnormalities	Local Infection	1	1	0	0.000439286	0	0.000439286	0	7	0	4	0	2	0	7	1	1	1	1	1	0
Sterling|44480	Sterling	75	11/10/2021	Day 1	OUTCOME	NOVEMBER	AZWH	QLD	Gympie	Wet Bottom	Euthanised	MATURE	C.pecorum, PhaHV-1, & Trypanosome only	Chlamydiosis	2	1	10	Cystitis + Reproductive Disease	Cystitis & Reproductive Disease	Chlamydiosis & Reproductive Disease & Aged	1	0	0	0	1	1	Poor	Clinical Chlamydiosis	Local Infection	1	1	0	0.167597765	0.010206897	0.167597765	0	7	0	3	0	2	0	3	1	1	1	1	1	0
Gillies|44488	Gillies	46	19/10/2021	Day 1	ADMISSION	OCTOBER	AZWH	QLD	Gympie	Conjunctivitis	Admitted to Rehabilitation	ADULT	C.pecorum, PhaHV-1, & Trypanosome only	Chlamydiosis	4	0	8	Conjunctivitis	Conjunctivitis	NA	0	0	0	1	0	0	Fair	Clinical Chlamydiosis	Local Infection	1	1	0	NA	NA	NA	0	5	0	2	0	1	0	8	1	1	1	1	1	0
Charly|44387	Charly	37	10/7/2021	Day 1	OUTCOME	OCTOBER	AZWH	QLD	Moreton Bay	Conjunctivitis	Euthanised	ADULT	C.pecorum, PhaHV-1, & KoRV.B only	Chlamydiosis	4	1	4	Conjunctivitis + Reproductive Disease	Conjunctivitis & Reproductive Disease	Chlamydiosis & Reproductive Disease	1	0	0	1	0	1	Poor	Clinical Chlamydiosis	Local Infection	1	1	0	0.00115625	0.001141975	0.00115625	0	4	0	1	0	2	0	10	1	1	1	1	1	0
Hollingworth St. Maxie|44835	Hollingworth St. Maxie	102	1/10/2022	Week 1	OUTCOME	JANUARY	PMKH	NSW	Port Macquarie	Wet Bottom	Euthanised	ADULT	C.pecorum & PhaHV-1 only	Chlamydiosis	3	1	7	Conjunctivitis + Cystitis + Reproductive Disease	Cystitis & Conjunctivitis	Chlamydiosis & Reproductive Disease	1	0	0	1	1	1	Poor	Clinical Chlamydiosis	Local Infection	1	1	0	0.72	0.396195652	0.72	0	3	0	6	0	2	0	3	1	1	1	1	1	0
Lake Kylie|44588	Lake Kylie	106	27/1/2022	Day 1	OUTCOME	JANUARY	PMKH	NSW	Port Macquarie	Under Threat	Admitted to Rehabilitation	ADULT	C.pecorum, PhaHV-1, & KoRV.B only	Chlamydiosis & Trauma	2	1	7	Reproductive Disease	Trauma	NA	0	0	0	0	0	1	Fair	Non-Chlamydial Abnormalities	Local Infection	1	1	0	0.005048232	0.005048232	0.000197701	0	2	0	5	0	16	0	6	1	1	1	1	1	0
Bumble|44490	Bumble	49	21/10/2021	Day 1	OUTCOME	OCTOBER	AZWH	QLD	Moreton Bay	Misadventure	Euthanised	YOUNG ADULT	PhaHV-1 & Trypanosome only	Chlamydiosis	4	1	3	Cystitis + Reproductive Disease	Cystitis	Chlamydiosis & Reproductive Disease	1	0	0	0	1	1	Poor	Clinical Chlamydiosis	Systemic Infection	1	0	1	0	0	0	0	6	1	33	0	6	0	3	1	1	1	1	1	0
George|44489	George	47	20/10/2021	Day 1	OUTCOME	OCTOBER	AZWH	QLD	Gympie	Wet Bottom	Euthanised	ADULT	PhaHV-1 & Trypanosome only	Trauma	2	0	8	No Signs of Chlamydiosis	Trauma	Fatal Trauma	0	1	0	0	0	0	Poor	Non-Chlamydial Abnormalities	No Infection	0	0	0	0	0	0	0	7	0	4	0	3	0	3	1	1	1	1	1	0
Grafton Freddie|44609	Grafton Freddie	97	17/2/2022	Over 10 Weeks	REHABILITATION	FEBRUARY	PMKH	NSW	Grafton	Under Threat	Admitted to Rehabilitation	ADULT	PhaHV-1, KoRV.B, & Trypanosome only	Other Disease	4	0	7	No Signs of Chlamydiosis	Scoliosis & CDTS	Poor-response to Tx	0	0	0	0	0	0	Guarded	Non-Chlamydial Abnormalities	No Infection	0	0	0	0	0	0	0	4	0	4	0	3	0	10	1	1	1	1	1	0
Harriett|44461	Harriett	21	22/9/2021	Day 1	OUTCOME	SEPTEMBER	AZWH	QLD	Wolvi	Trauma	Euthanised	ADULT	PhaHV-1 & Trypanosome only	Chlamydiosis	2	1	6	Cystitis + Reproductive Disease	Cystitis	Chlamydiosis & Reproductive Disease	1	0	0	0	1	1	Poor	Clinical Chlamydiosis	No Infection	0	0	0	0	0	0	0	4	0	2	0	2	0	10	1	1	1	1	1	0
Grafton Josephine|44617	Grafton Josephine	113	25/2/2022	Week 2	REHABILITATION	FEBRUARY	PMKH	NSW	Clarency Valley	Conjunctivitis	Admitted to Rehabilitation	YOUNG ADULT	C.pecorum, KoRV.B, & Trypanosome only	Chlamydiosis	2	1	3	Conjunctivitis + Cystitis	Conjunctivitis & Cystitis	NA	0	0	0	1	1	0	Fair	Clinical Chlamydiosis	Local Infection	1	1	0	NA	NA	NA	0	5	0	6	0	6	0	6	1	0	1	0	1	0
Jarrah|44206	Jarrah	31	10/1/2021	Day 1	ADMISSION	OCTOBER	AZWH	QLD	Clear Mountain	Emaciated / Poor Condition	Admitted to Rehabilitation	ADULT	C.pecorum & KoRV.B only	Chlamydiosis & Trauma	2	0	6	Cystitis	Trauma	Chlamydiosis & Fatal Trauma	0	1	0	0	1	0	Guarded	Clinical Chlamydiosis	Local Infection	1	1	0	0.006133094	0	0.006133094	0	4	0	13	0	1	0	4	1	0	1	0	1	0
Allunga Avenue Kevin|44896	Allunga Avenue Kevin	103	1/12/2022	Week 1	OUTCOME	JANUARY	PMKH	NSW	Port Macquarie	Under Threat	Admitted to Rehabilitation	ADULT	Trypanosome only	Trauma	4	0	8	No Signs of Chlamydiosis	Trauma	NA	0	0	0	0	0	0	Fair	Non-Chlamydial Abnormalities	No Infection	0	0	0	0	0	0	0	6	0	1	0	2	0	8	1	0	1	0	1	0
Kia Ora|44485	Kia Ora	45	16/10/2021	Day 1	OUTCOME	OCTOBER	AZWH	QLD	Gympie	Dog Attack	Admitted to Rehabilitation	YOUNG ADULT	Trypanosome only	Trauma	3	1	1.5	No Signs of Chlamydiosis	Trauma	NA	0	0	0	0	0	0	Fair	Non-Chlamydial Abnormalities	No Infection	0	0	0	0	0	0	0	3	0	4	0	2	0	5	1	0	1	0	1	0
Hassel St Charlie|44586	Hassel St Charlie	105	25/1/2022	Day 1	OUTCOME	JANUARY	PMKH	NSW	Port Macquarie	Dog Attack	Euthanised	ADULT	C.pecorum, PhaHV-1, & KoRV.B only	Chlamydiosis & Trauma	2	1	6	Reproductive Disease	Trauma & Reproductive Disease	Chlamydiosis & Reproductive Disease & Fatal Trauma	1	1	0	0	0	1	Poor	Clinical Chlamydiosis	Local Infection	1	1	0	0.00105641	0	0.00105641	0	5	0	2	0	3	0	3	1	1	0	1	0	1
Annikia|44453	Annikia	8	14/9/2021	Day 1	OUTCOME	SEPTEMBER	AZWH	QLD	Moreton Bay	Wet Bottom	Euthanised	ADULT	C.pecorum & KoRV.B (Unknown PhaHV-1)	Chlamydiosis	3	1	6	Cystitis + Reproductive Disease	Cystitis & Reproductive Disease	Chlamydiosis & Reproductive Disease	1	0	0	0	1	1	Poor	Clinical Chlamydiosis	Local Infection	1	1	0	0.00025	NA	0.00025	0	16	0	9	0	1	0	6	NA	NA	0	NA	0	0
Mushroom|44450	Mushroom	73	11/9/2021	Day 1	ADMISSION	NOVEMBER	AZWH	QLD	Sunshine Coast	Misadventure	Admitted to Rehabilitation	YOUNG ADULT	Trypanosome only (Unknown PhaHV-1)	Trauma	3	1	3	No Signs of Chlamydiosis	Trauma	NA	NA	0	0	0	0	0	Fair	Non-Chlamydial Abnormalities	No Infection	0	0	0	0	0	0	0	12	0	2	0	4	0	2	NA	NA	0	NA	0	0
Aleisha|44496	Aleisha	59	27/10/2021	Day 1	OUTCOME	OCTOBER	AZWH	QLD	Moreton Bay	HBC	Admitted to Rehabilitation	YOUNG ADULT	KoRV.B only	None	3	1	3	No Signs of Chlamydiosis	No Disease	NA	0	0	1	0	0	0	Good	Non-Chlamydial Abnormalities	No Infection	0	0	0	0	0	0	0	6	0	11	0	3	0	1	NA	NA	0	NA	0	0
Bunya|44493	Bunya	55	24/10/2021	Day 1	ADMISSION	OCTOBER	AZWH	QLD	South Burnett	Trauma	Admitted to Rehabilitation	ADULT	PhaHV-1 & KoRV.B only (Unknown C.pecorum)	Chlamydiosis & Trauma	4	1	6	Reproductive Disease	CDTS Trauma	Untreatable Trauma	NA	0	0	0	0	1	Fair	Clinical Chlamydiosis	NA	NA	NA	0	NA	NA	NA	0	9	0	1	0	6	0	8	1	1	0	1	0	0
Ida|44491	Ida	51	22/10/2021	Day 1	ADMISSION	OCTOBER	AZWH	QLD	Moreton Bay	Wet Bottom	Admitted to Rehabilitation	ADULT	PhaHV-1, KoRV.B, & Trypanosome (Unknown C.pecorum)	Chlamydiosis	2	1	9	Cystitis	Cystitis	Poor-response to Tx	0	0	0	0	1	0	Fair	Clinical Chlamydiosis	NA	1	NA	0	NA	NA	NA	0	4	0	2	0	4	0	7	1	1	0	1	0	0
Bingo-Bluey|44540	Bingo-Bluey	41	10/12/2021	Day 1	ADMISSION	OCTOBER	AZWH	QLD	Moreton Bay	Dog Attack	Admitted to Rehabilitation	YOUNG ADULT	PhaHV-1 only (Unknown C.pecorum)	Trauma	4	0	1.5	No Signs of Chlamydiosis	Trauma	NA	NA	0	0	0	0	0	Fair	Non-Chlamydial Abnormalities	NA	NA	NA	0	NA	0	NA	0	3	0	6	0	6	0	1	1	1	0	1	0	0
Basil|44239	Basil	83	12/2/2021	Day 1	OUTCOME	DECEMBER	AZWH	QLD	Sunshine Coast	Emaciated / Poor Condition	Euthanised	ADULT	C.pecorum, PhaHV-1, KoRV.B, & Trypanosome	Other Disease	1	0	7	No Signs of Chlamydiosis	Emaciation	Chlamydiosis & Poor BCS	0	0	0	0	0	0	Poor	Clinical Chlamydiosis	Local & Systemic Infection	1	1	1	0.204225352	0.204225352	0.050789474	0	6	0	4	1	21	0	7	1	1	0	1	0	0
Lady|44520	Lady	80	20/11/2021	Day 1	OUTCOME	NOVEMBER	AZWH	QLD	Moreton Bay	Wet Bottom	Euthanised	ADULT	C.pecorum, PhaHV-1, KoRV.B, & Trypanosome	Chlamydiosis	2	1	5	Conjunctivitis + Cystitis + Reproductive Disease	Cystitis & Conjunctivitis	Chlamydiosis & Reproductive Disease	1	0	0	1	1	1	Poor	Clinical Chlamydiosis	Local & Systemic Infection	1	1	1	0.002461874	0.002461874	0.0000434	1	29	0	3	0	4	0	3	1	1	0	1	0	0
Darby|44357	Darby	35	10/6/2021	Day 1	OUTCOME	OCTOBER	AZWH	QLD	Redland	HBC	Euthanised	YOUNG ADULT	C.pecorum, PhaHV-1, & Trypanosome only	Trauma	4	0	3	No Signs of Chlamydiosis	Trauma	Fatal Trauma	0	1	0	0	0	0	Poor	Non-Chlamydial Abnormalities	Local & Systemic Infection	1	1	1	0.216465863	0	0.216465863	1	21	0	14	0	3	0	8	1	1	0	1	0	0
Anderson|44467	Anderson	28	28/9/2021	Day 1	OUTCOME	SEPTEMBER	AZWH	QLD	Sunshine Coast	Conjunctivitis	Euthanised	MATURE	C.pecorum, PhaHV-1, & KoRV.B only	Chlamydiosis	1	0	10	Conjunctivitis	Conjunctivitis	Chlamydiosis & Aged	1	0	0	1	0	0	Poor	Clinical Chlamydiosis	Local Infection	1	1	0	0.012785016	0.012785016	0.0000529	0	15	0	4	0	5	0	4	1	1	0	1	0	0
Spirit|44491	Spirit	50	22/10/2021	Day 1	OUTCOME	OCTOBER	AZWH	QLD	Redland	Dirty Bottom	Euthanised	YOUNG ADULT	C.pecorum, PhaHV-1, & KoRV.B only	Chlamydiosis	3	1	2	Cystitis + Reproductive Disease	Cystitis	Chlamydiosis & Reproductive Disease	1	0	0	0	1	1	Poor	Clinical Chlamydiosis	Local Infection	1	1	0	0.002346535	0	0.002346535	0	10	0	4	0	6	0	3	1	1	0	1	0	0
Harper|44491	Harper	53	22/10/2021	Day 1	OUTCOME	OCTOBER	AZWH	QLD	Redland	Wet Bottom	Euthanised	ADULT	C.pecorum & PhaHV-1 only	Chlamydiosis	1	0	4	Cystitis	Cystitis, Cateracts & Emaciation	Chlamydiosis & Aged	1	0	0	0	1	0	Poor	Clinical Chlamydiosis	Local Infection	1	1	0	0.119711538	0.00114	0.119711538	0	9	0	5	0	5	0	5	1	1	0	1	0	0
Claire|44296	Claire	34	10/4/2021	Day 1	OUTCOME	OCTOBER	AZWH	QLD	Moreton Bay	Dirty Bottom	Euthanised	ADULT	C.pecorum, PhaHV-1, KoRV.B, & Trypanosome	Chlamydiosis	4	1	7	Cystitis + Reproductive Disease	Cystitis	Chlamydiosis & Reproductive Disease	1	0	0	0	1	1	Poor	Clinical Chlamydiosis	Local Infection	1	1	0	0.024159292	0	0.024159292	0	9	0	4	0	2	0	9	1	1	0	1	0	0
Banjo|44266	Banjo	67	11/3/2021	Day 1	OUTCOME	NOVEMBER	AZWH	QLD	Noosa	Dirty Bottom	Euthanised	YOUNG ADULT	C.pecorum, PhaHV-1, KoRV.B, & Trypanosome	Chlamydiosis	1	0	3	Cystitis	Cystitis	Chlamydiosis & Poor BCS	1	0	0	0	1	0	Poor	Clinical Chlamydiosis	Local Infection	1	1	0	0.062288136	0	0.062288136	0	7	0	7	0	1	0	1	1	1	0	1	0	0
Bert|44459	Bert	17	20/9/2021	Day 1	OUTCOME	SEPTEMBER	AZWH	QLD	South Burnett	Wet Bottom	Euthanised	ADULT	C.pecorum, PhaHV-1, & KoRV.B only	Chlamydiosis	1	0	5	Cystitis	Emaciation	Chlamydiosis & Poor BCS	0	0	0	0	1	0	Poor	Clinical Chlamydiosis	Local Infection	1	1	0	4.552683897	0.116666667	4.552683897	0	6	0	10	0	5	0	4	1	1	0	1	0	0
Calais|44456	Calais	13	17/9/2021	Day 1	OUTCOME	SEPTEMBER	AZWH	QLD	Noosa	Misadventure	Euthanised	ADULT	C.pecorum & PhaHV-1 only	Chlamydiosis	4	1	7	Reproductive Disease	Reproductive Disease	Chlamydiosis & Reproductive Disease	1	0	0	0	0	1	Poor	Clinical Chlamydiosis	Local Infection	1	1	0	0.000460345	0	0.000460345	0	6	0	4	0	6	0	2	1	1	0	1	0	0
Otto|44744	Otto	93	2/7/2022	Week 1	REHABILITATION	FEBRUARY	FOK	NSW	East Lismore	Wet Bottom	Admitted to Rehabilitation	ADULT	C.pecorum, PhaHV-1, & Trypanosome only	Chlamydiosis	4	0	4.5	Cystitis	Cystitis	NA	0	0	0	0	1	0	Fair	Clinical Chlamydiosis	Local Infection	1	1	0	0.018057922	NA	0.018057922	0	6	0	3	0	2	0	8	1	1	0	1	0	0
Rhonda|44266	Rhonda	66	11/3/2021	Day 1	OUTCOME	NOVEMBER	AZWH	QLD	Noosa	Dirty Bottom	Euthanised	ADULT	C.pecorum, PhaHV-1, KoRV.B, & Trypanosome	Chlamydiosis	1	1	7	Cystitis + Reproductive Disease	Cystitis & Reproductive Disease	Chlamydiosis & Reproductive Disease & Aged	1	0	0	0	1	1	Poor	Clinical Chlamydiosis	Local Infection	1	1	0	0.009699248	0	0.009699248	0	6	0	2	0	6	0	5	1	1	0	1	0	0
Indi|44547	Indi	85	17/12/2021	Day 1	OUTCOME	DECEMBER	AZWH	QLD	Gympie	Wet Bottom	Euthanised	ADULT	C.pecorum, PhaHV-1, & Trypanosome only	Chlamydiosis	2	1	8	Cystitis	Cystitis	Chlamydiosis & Aged	1	0	0	0	1	0	Poor	Clinical Chlamydiosis	Local Infection	1	1	0	1.085454545	0	1.085454545	0	5	0	11	0	6	0	7	1	1	0	1	0	0
Lyssa|44498	Lyssa	62	29/10/2021	Day 1	OUTCOME	OCTOBER	AZWH	QLD	Cashmere	Conjunctivitis	Euthanised	ADULT	C.pecorum, PhaHV-1, & Trypanosome only	Chlamydiosis	2	1	8	Conjunctivitis + Reproductive Disease	Conjunctivitis	Chlamydiosis & Reproductive Disease	1	0	0	1	0	1	Poor	Clinical Chlamydiosis	Local Infection	1	1	0	0.0000365	0.0000365	0	0	5	0	4	0	7	0	2	1	1	0	1	0	0
Linda|44418	Linda	38	10/8/2021	Day 1	ADMISSION	OCTOBER	AZWH	QLD	Cashmere	Wet Bottom	Admitted to Rehabilitation	ADULT	C.pecorum, PhaHV-1, & Trypanosome only	Chlamydiosis & Trauma	3	1	7	Cystitis	Cystitis & Trauma	Chlamydiosis & Fatal Trauma	0	0	0	0	1	0	Fair	Clinical Chlamydiosis	Local Infection	1	1	0	1.394904459	0	1.394904459	0	5	0	1	0	11	0	5	1	1	0	1	0	0
Debbie|44451	Debbie	88	12/9/2021	Day 1	OUTCOME	DECEMBER	AZWH	QLD	Sunshine Coast	Wet Bottom	Euthanised	ADULT	C.pecorum, PhaHV-1, & KoRV.B only	Chlamydiosis	3	1	5	Cystitis + Reproductive Disease	Cystitis	Chlamydiosis & Reproductive Disease	1	0	0	0	1	1	Poor	Clinical Chlamydiosis	Local Infection	1	1	0	0.415686275	0	0.415686275	0	3	0	8	0	9	0	4	1	1	0	1	0	0
Billy-Bunter|44547	Billy-Bunter	86	17/12/2021	Day 1	OUTCOME	DECEMBER	AZWH	QLD	South Burnett	Conjunctivitis	Admitted to Rehabilitation	ADULT	C.pecorum, PhaHV-1, KoRV.B, & Trypanosome	Chlamydiosis	4	1	5	Conjunctivitis	Conjunctivitis	NA	0	0	0	1	0	0	Fair	Clinical Chlamydiosis	Local Infection	1	1	0	0.059606299	0.004334416	0.059606299	0	3	0	3	0	6	0	8	1	1	0	1	0	0
Sally|44520	Sally	79	20/11/2021	Day 1	OUTCOME	NOVEMBER	AZWH	QLD	Moreton Bay	Wet Bottom	Euthanised	ADULT	C.pecorum, PhaHV-1, & Trypanosome only	Chlamydiosis	2	1	5	Cystitis + Reproductive Disease	Cystitis	Chlamydiosis & Reproductive Disease	1	0	0	0	1	1	Poor	Clinical Chlamydiosis	Local Infection	1	1	0	0.0000958	0	0.0000958	0	3	0	2	0	5	0	2	1	1	0	1	0	0
Wendy|44494	Wendy	56	25/10/2021	Day 1	OUTCOME	OCTOBER	AZWH	QLD	Redland	Conjunctivitis	Euthanised	ADULT	C.pecorum, PhaHV-1, KoRV.B, & Trypanosome	Chlamydiosis	3	1	4	Conjunctivitis + Cystitis + Reproductive Disease	Cystitis & Conjunctivitis	Chlamydiosis & Reproductive Disease	1	0	0	1	1	1	Poor	Clinical Chlamydiosis	Local Infection	1	1	0	0.000121401	0.000121401	0	0	2	0	6	0	6	0	1	1	1	0	1	0	0
Franziska|44420	Franziska	87	12/8/2021	Day 1	OUTCOME	DECEMBER	AZWH	QLD	Moreton Bay	Emaciated / Poor Condition	Euthanised	ADULT	C.pecorum, PhaHV-1, KoRV.B, & Trypanosome	Chlamydiosis & Trauma	1	1	9	Cystitis	Trauma & Cystitis	Chlamydiosis & Fatal Trauma	1	1	0	0	1	0	Poor	Clinical Chlamydiosis	Local Infection	1	1	0	0.934554974	0	0.934554974	0	2	0	1	0	4	0	7	1	1	0	1	0	0
Molly|44482	Molly	42	13/10/2021	Day 1	OUTCOME	OCTOBER	AZWH	QLD	Goomboonan	Trauma	Euthanised	MATURE	C.pecorum, PhaHV-1, & Trypanosome only	Chlamydiosis	4	1	10	Conjunctivitis + Reproductive Disease	Conjunctivitis & Reproductive Tract Disease	Chlamydiosis & Reproductive Disease	1	0	0	1	0	1	Poor	Clinical Chlamydiosis	Local Infection	1	1	0	0.0000335	0.0000335	0	0	1	0	1	0	2	0	8	1	1	0	1	0	0
Churro|44238	Churro	71	11/2/2021	Day 1	ADMISSION	NOVEMBER	AZWH	QLD	Moreton Bay	Misadventure	Admitted to Rehabilitation	YOUNG ADULT	PhaHV-1, KoRV.B, & Trypanosome only	None	4	0	3	No Signs of Chlamydiosis	No Disease	NA	0	0	1	0	0	0	Good	Non-Chlamydial Abnormalities	Systemic Infection	1	0	1	0	0	0	0	8	1	46	0	4	0	5	1	1	0	1	0	0
Firecracker|44418	Firecracker	39	10/8/2021	Day 1	OUTCOME	OCTOBER	AZWH	QLD	Moreton Bay	Unknown	Admitted to Rehabilitation	ADULT	PhaHV-1, KoRV.B, & Trypanosome only	None	3	1	7	No Signs of Chlamydiosis	No Disease	NA	0	0	1	0	0	0	Good	Non-Chlamydial Abnormalities	Systemic Infection	1	0	1	0	0	0	0	5	1	25	0	4	0	7	1	1	0	1	0	0
Chorizo|44461	Chorizo	23	22/9/2021	Day 1	OUTCOME	SEPTEMBER	AZWH	QLD	Moreton Bay	Dog Attack	Admitted to Rehabilitation	YOUNG ADULT	PhaHV-1 & KoRV.B only	None	4	0	3	No Signs of Chlamydiosis	No Disease	NA	NA	0	1	0	0	0	Good	Non-Chlamydial Abnormalities	No Infection	0	0	0	0	0	0	0	9	0	8	0	3	0	6	1	1	0	1	0	0
Pepper|44266	Pepper	65	11/3/2021	Day 1	ADMISSION	NOVEMBER	AZWH	QLD	Noosa	HBC	Admitted to Rehabilitation	YOUNG ADULT	PhaHV-1 & Trypanosome only	Trauma	3	0	3	No Signs of Chlamydiosis	Trauma	NA	NA	0	0	0	0	0	Fair	Non-Chlamydial Abnormalities	No Infection	0	0	0	0	0	0	0	9	0	3	0	9	0	1	1	1	0	1	0	0
Gary-O|44516	Gary-O	78	16/11/2021	Day 1	OUTCOME	NOVEMBER	AZWH	QLD	Moreton Bay	Misadventure	Admitted to Rehabilitation	ADULT	PhaHV-1, KoRV.B, & Trypanosome only	None	4	0	4	No Signs of Chlamydiosis	No Disease	NA	0	0	1	0	0	0	Good	Non-Chlamydial Abnormalities	No Infection	0	0	0	0	0	0	0	9	0	2	0	9	0	4	1	1	0	1	0	0
Harriet|44463	Harriet	25	24/9/2021	Day 1	OUTCOME	SEPTEMBER	AZWH	QLD	Gympie	Wet Bottom	Admitted to Rehabilitation	ADULT	PhaHV-1 & Trypanosome only	None	3	1	4	No Signs of Chlamydiosis	No Disease	NA	0	0	1	0	0	0	Good	Non-Chlamydial Abnormalities	No Infection	0	0	0	0	0	0	0	8	0	8	0	1	0	7	1	1	0	1	0	0
Nutmeg|44453	Nutmeg	7	14/9/2021	Day 1	ADMISSION	SEPTEMBER	AZWH	QLD	Moreton Bay	HBC	Admitted to Rehabilitation	ADULT	PhaHV-1 & KoRV.B only	Trauma	3	1	4.5	No Signs of Chlamydiosis	Trauma	Poor response to Tx & Fatal Trauma	NA	0	0	0	0	0	Guarded	Non-Chlamydial Abnormalities	No Infection	0	0	0	0	0	0	0	8	0	4	0	6	0	6	1	1	0	1	0	0
Mary|44469	Mary	30	30/9/2021	Day 1	OUTCOME	SEPTEMBER	AZWH	QLD	Sunshine Coast	HBC	Admitted to Rehabilitation	ADULT	PhaHV-1 & Trypanosome only	Other Disease	3	1	6	No Signs of Chlamydiosis	No Disease	NA	0	0	1	0	0	0	Good	Non-Chlamydial Abnormalities	No Infection	0	0	0	0	0	0	0	8	0	3	0	16	0	2	1	1	0	1	0	0
Harry|44459	Harry	16	20/9/2021	Day 1	OUTCOME	SEPTEMBER	AZWH	QLD	Gympie	Wet Bottom	Admitted to Rehabilitation	ADULT	PhaHV-1 & Trypanosome only	None	3	0	4.5	No Signs of Chlamydiosis	No Disease	NA	NA	0	1	0	0	0	Good	Non-Chlamydial Abnormalities	No Infection	0	0	0	0	0	0	0	7	0	11	0	2	0	6	1	1	0	1	0	0
Lamington|44511	Lamington	76	11/11/2021	Day 1	ADMISSION	NOVEMBER	AZWH	QLD	Moreton Bay	HBC	Admitted to Rehabilitation	ADULT	PhaHV-1 only	Trauma	3	0	4.5	No Signs of Chlamydiosis	Trauma	NA	NA	0	0	0	0	0	Guarded	Non-Chlamydial Abnormalities	No Infection	0	0	0	0	0	0	0	6	0	18	0	2	0	5	1	1	0	1	0	0
Kath|44493	Kath	54	24/10/2021	Day 1	OUTCOME	OCTOBER	AZWH	QLD	Gympie	Wet Bottom	Admitted to Rehabilitation	MATURE	PhaHV-1 only	Chlamydiosis	3	1	10	Cystitis	Cystitis	NA	0	0	0	0	1	0	Fair	Clinical Chlamydiosis	No Infection	0	0	0	0	0	0	0	6	0	3	0	3	0	5	1	1	0	1	0	0
Whiskey|44468	Whiskey	29	29/9/2021	Day 1	OUTCOME	SEPTEMBER	AZWH	QLD	Moreton Bay	Wet Bottom	Admitted to Rehabilitation	ADULT	PhaHV-1 & Trypanosome only	None	3	0	6	No Signs of Chlamydiosis	Trauma	NA	NA	0	0	0	0	0	Fair	Non-Chlamydial Abnormalities	No Infection	0	0	0	0	0	0	0	5	0	4	0	4	0	3	1	1	0	1	0	0
Doug|44498	Doug	61	29/10/2021	Day 1	OUTCOME	OCTOBER	AZWH	QLD	Chinchilla	Conjunctivitis	Euthanised	ADULT	PhaHV-1 & Trypanosome only	Chlamydiosis & Trauma	2	0	7	Cystitis	Cystitis & Trauma	Chlamydiosis & Fatal Trauma	0	1	0	0	1	0	Poor	Clinical Chlamydiosis	No Infection	0	0	0	0	0	0	0	4	0	6	0	9	0	10	1	1	0	1	0	0
Calala|44459	Calala	18	20/9/2021	Day 1	OUTCOME	SEPTEMBER	AZWH	QLD	Moreton Bay	Dog Attack	Euthanised	MATURE	PhaHV-1 & KoRV.B only	Chlamydiosis	4	1	10	Conjunctivitis + Cystitis	Emaciation, Cystitis & Conjunctivitis	Chlamydiosis & Poor BCS	1	0	0	1	1	0	Poor	Clinical Chlamydiosis	No Infection	0	0	0	0	0	0	0	4	0	5	0	3	0	3	1	1	0	1	0	0
Shayla|44527	Shayla	82	27/11/2021	Day 1	OUTCOME	NOVEMBER	AZWH	QLD	Moreton Bay	HBC	Euthanised	ADULT	PhaHV-1 only	Chlamydiosis & Trauma	4	1	5	Reproductive Disease	Trauma	Chlamydiosis & Fatal Trauma	1	1	0	0	0	1	Poor	Clinical Chlamydiosis	No Infection	0	0	0	0	0	0	0	4	0	5	0	2	0	3	1	1	0	1	0	0
Bottomly Potts|44589	Bottomly Potts	107	28/1/2022	Day 1	OUTCOME	JANUARY	PMKH	NSW	Creasent Head	HBC	Euthanised	ADULT	PhaHV-1 only	Chlamydiosis & Trauma	4	1	8	Cystitis + Reproductive Disease	Trauma & Cystitis & Reproductive disease	Chlamydiosis & Reproductive Disease & Fatal Trauma	1	1	0	0	1	1	Poor	Clinical Chlamydiosis	No Infection	0	0	0	0	0	0	0	1	0	1	0	4	0	4	1	1	0	1	0	0
Milkshake|44491	Milkshake	52	22/10/2021	Day 1	OUTCOME	OCTOBER	AZWH	QLD	Moreton Bay	Misadventure	Admitted to Rehabilitation	YOUNG ADULT	KoRV.B only (Unknown C.pecorum)	None	3	1	2	No Signs of Chlamydiosis	No Disease	NA	0	0	1	0	0	0	Good	Non-Chlamydial Abnormalities	NA	1	NA	0	NA	NA	NA	0	1	0	2	0	5	0	8	0	0	0	0	0	0
Kidgy|44483	Kidgy	43	14/10/2021	Day 1	ADMISSION	OCTOBER	AZWH	QLD	Moreton Bay	Emaciated / Poor Condition	Admitted to Rehabilitation	YOUNG ADULT	C.pecorum, KoRV.B, & Trypanosome only	Chlamydiosis	3	1	3	Cystitis + Reproductive Disease	Cystitis	Chlamydiosis & Reproductive Disease	0	0	0	0	1	1	Guarded	Clinical Chlamydiosis	Local & Systemic Infection	1	1	1	0.081794195	0	0.081794195	0	6	1	81	0	7	0	5	0	0	0	0	0	0
Rosella|44419	Rosella	72	11/8/2021	Day 1	ADMISSION	NOVEMBER	AZWH	QLD	Moreton Bay	Trauma	Admitted to Rehabilitation	ADULT	C.pecorum only	Chlamydiosis & Trauma	4	1	7	No Signs of Chlamydiosis	Dysbiois	Chlamydiosis & Other Disease	0	0	0	0	0	0	Guarded	Non-Chlamydial Abnormalities	Local Infection	1	1	0	0.00000225	0	0.00000225	0	8	0	8	0	3	0	2	0	0	0	0	0	0
Milo|44297	Milo	69	11/4/2021	Day 1	OUTCOME	NOVEMBER	AZWH	QLD	Kurwongbah	HBC	Admitted to Rehabilitation	ADULT	C.pecorum, KoRV.B, & Trypanosome only	None	3	0	4	No Signs of Chlamydiosis	No Disease	NA	0	0	1	0	0	0	Good	Non-Chlamydial Abnormalities	Local Infection	1	1	0	0.004542773	0	0.004542773	0	7	0	8	0	8	0	1	0	0	0	0	0	0
Savvy|44454	Savvy	9	15/9/2021	Day 1	OUTCOME	SEPTEMBER	AZWH	QLD	South Burnett	Wet Bottom	Euthanised	YOUNG ADULT	C.pecorum only	Chlamydiosis	1	1	3	Cystitis + Reproductive Disease	Cystitis	Chlamydiosis & Reproductive Disease	1	0	0	0	1	1	Poor	Clinical Chlamydiosis	Local Infection	1	1	0	0.516	0	0.516	0	7	0	6	0	4	0	9	0	0	0	0	0	0
Squeak|44456	Squeak	15	17/9/2021	Day 1	ADMISSION	SEPTEMBER	AZWH	QLD	Moreton Bay	Dirty Bottom	Admitted to Rehabilitation	YOUNG ADULT	C.pecorum & Trypanosome only	Chlamydiosis	3	1	2	Cystitis + Reproductive Disease	Cystitis & Reproductive Pathology	Poor-response to Tx & Reproductive Disease	1	0	0	0	1	1	Guarded	Clinical Chlamydiosis	Local Infection	1	1	0	0.05122807	0	0.05122807	0	7	0	4	0	15	0	3	0	0	0	0	0	0
Inverell Rosie|44775	Inverell Rosie	108	2/8/2022	Day 1	OUTCOME	FEBRUARY	PMKH	NSW	Rob Roy	Conjunctivitis	Admitted to Rehabilitation	YOUNG ADULT	C.pecorum & Trypanosome only	Chlamydiosis	2	1	2	Conjunctivitis	Conjunctivitis	Poor-response to Tx	0	0	0	1	0	0	Fair	Clinical Chlamydiosis	Local Infection	1	1	0	0.500680272	0.065024631	0.500680272	0	5	0	11	0	1	0	3	0	0	0	0	0	0
D'VINE|44622	D'VINE	92	2/3/2022	Day 1	OUTCOME	FEBRUARY	FOK	NSW	Lismore	Wet Bottom	Euthanised	ADULT	C.pecorum & Trypanosome only	Chlamydiosis	1	1	8	Cystitis + Reproductive Disease	Cystitis & Reproductive Disease	Chlamydiosis & Reproductive Disease	1	0	0	0	1	1	Poor	Clinical Chlamydiosis	Local Infection	1	1	0	0.0001	0	0.0001	0	5	0	1	0	4	0	1	0	0	0	0	0	0
Milley|44498	Milley	63	29/10/2021	Day 1	OUTCOME	OCTOBER	AZWH	QLD	Gympie	Under Threat	Euthanised	ADULT	C.pecorum & PhaHV-1 only	Chlamydiosis & Trauma	4	1	6	Reproductive Disease	Reproductive Disease & Trauma	Chlamydiosis & Reproductive Disease	1	1	0	0	0	1	Poor	Clinical Chlamydiosis	Local Infection	1	1	0	0.000364764	0	0.000364764	0	2	0	6	0	5	0	6	0	0	0	0	0	0
Jayne|44504	Jayne	68	4/11/2021	Day 1	ADMISSION	NOVEMBER	AZWH	QLD	Joyner	Wet Bottom	Admitted to Rehabilitation	ADULT	C.pecorum & PhaHV-1 only	Chlamydiosis	2	1	7.5	Cystitis	Cystitis	Poor-response to Tx	0	0	0	0	1	0	Fair	Clinical Chlamydiosis	Local Infection	1	1	0	0.127862595	0	0.127862595	0	2	0	5	0	8	0	4	0	0	0	0	0	0
Leia|44495	Leia	57	26/10/2021	Day 1	OUTCOME	OCTOBER	AZWH	QLD	Moreton Bay	Conjunctivitis	Euthanised	MATURE	C.pecorum, KoRV.B, & Trypanosome only	Chlamydiosis	2	1	10	Conjunctivitis + Cystitis + Reproductive Disease	Cystitis & Conjunctivitis	Chlamydiosis & Reproductive Disease & Fatal Trauma	1	0	0	1	1	1	Poor	Clinical Chlamydiosis	Local Infection	1	1	0	0.16875	0.007243151	0.16875	0	2	0	2	0	2	0	13	0	0	0	0	0	0
Yucko|44452	Yucko	6	13/9/2021	Day 1	ADMISSION	SEPTEMBER	AZWH	QLD	Moreton Bay	Dirty Bottom	Admitted to Rehabilitation	ADULT	C.pecorum & KoRV.B only	Chlamydiosis	3	0	4	Cystitis	Cystitis	NA	0	0	0	0	1	0	Fair	Clinical Chlamydiosis	Local Infection	1	1	0	0.087029703	0	0.087029703	0	1	0	3	0	5	0	13	0	0	0	0	0	0
Maisie|44463	Maisie	24	24/9/2021	Day 1	ADMISSION	SEPTEMBER	AZWH	QLD	Gympie	Wet Bottom	Admitted to Rehabilitation	YOUNG ADULT	C.pecorum & Trypanosome only	Chlamydiosis	3	1	3	Cystitis + Reproductive Disease	Cystitis	Poor-response to Tx	0	0	0	0	1	1	Guarded	Clinical Chlamydiosis	Local Infection	1	1	0	0.091729323	0.070970874	0.091729323	0	1	0	2	0	4	0	10	0	0	0	0	0	0
Gilbert|44547	Gilbert	84	17/12/2021	Day 1	OUTCOME	DECEMBER	AZWH	QLD	Moreton Bay	Misadventure	Admitted to Rehabilitation	ADULT	C.pecorum & KoRV.B only	Chlamydiosis	4	0	4	Cystitis	Cystitis	NA	0	0	0	0	1	0	Fair	Clinical Chlamydiosis	Local Infection	1	1	0	0.000403247	0	0.000403247	0	1	0	2	0	4	0	5	0	0	0	0	0	0
Evans Head CW|44664	Evans Head CW	95	13/4/2022	Over 10 Weeks	OUTCOME	APRIL	PMKH	NSW	Evans Head	Under Threat	Admitted to Rehabilitation	MATURE	No Infection Detected	None	3	0	10	No Signs of Chlamydiosis	Trauma	NA	NA	0	0	0	0	0	Fair	Non-Chlamydial Abnormalities	No Infection	0	0	0	0	0	0	0	16	0	10	0	1	0	6	0	0	0	0	0	0
Summer|44296	Summer	33	10/4/2021	Day 1	ADMISSION	OCTOBER	AZWH	QLD	Gympie	HBC	Admitted to Rehabilitation	ADULT	Trypanosome only	Trauma	3	1	9	No Signs of Chlamydiosis	Trauma	NA	0	1	0	0	0	0	Guarded	Non-Chlamydial Abnormalities	No Infection	0	0	0	0	0	0	0	13	0	8	0	5	0	12	0	0	0	0	0	0
Smith|44207	Smith	64	11/1/2021	Day 1	ADMISSION	NOVEMBER	AZWH	QLD	Maryborough	Trauma	Admitted to Rehabilitation	ADULT	No Infection Detected	Trauma	4	0	3.5	No Signs of Chlamydiosis	Trauma	NA	0	0	0	0	0	0	Guarded	Non-Chlamydial Abnormalities	No Infection	0	0	0	0	0	0	0	9	0	6	0	13	0	10	0	0	0	0	0	0
Lady Tulip|44455	Lady Tulip	11	16/9/2021	Day 1	OUTCOME	SEPTEMBER	AZWH	QLD	Redland	Misadventure	Admitted to Rehabilitation	YOUNG ADULT	No Infection Detected	None	4	1	3	No Signs of Chlamydiosis	No Disease	NA	NA	0	1	0	0	0	Good	Non-Chlamydial Abnormalities	No Infection	0	0	0	0	0	0	0	9	0	5	0	3	0	10	0	0	0	0	0	0
Morsel|44490	Morsel	48	21/10/2021	Day 1	OUTCOME	OCTOBER	AZWH	QLD	Moreton Bay	Misadventure	Admitted to Rehabilitation	YOUNG ADULT	No Infection Detected	None	3	0	2	No Signs of Chlamydiosis	No Disease	NA	0	0	1	0	0	0	Good	Non-Chlamydial Abnormalities	No Infection	0	0	0	0	0	0	0	7	0	7	0	4	0	4	0	0	0	0	0	0
Hudson|44463	Hudson	26	24/9/2021	Day 1	ADMISSION	SEPTEMBER	AZWH	QLD	Moreton Bay	Dirty Bottom	Admitted to Rehabilitation	YOUNG ADULT	No Infection Detected	Chlamydiosis	4	0	3	Cystitis	Cystitis	NA	0	0	0	0	1	0	Fair	Clinical Chlamydiosis	No Infection	0	0	0	0	0	0	0	6	0	3	0	5	0	2	0	0	0	0	0	0
Oatmeal|44461	Oatmeal	22	22/9/2021	Day 1	ADMISSION	SEPTEMBER	AZWH	QLD	Moreton Bay	Under Threat	Admitted to Rehabilitation	YOUNG ADULT	KoRV.B & Trypanosome only	Other Disease	3	1	3	No Signs of Chlamydiosis	Renal Disease	NA	0	0	0	0	0	0	Fair	Non-Chlamydial Abnormalities	No Infection	0	0	0	0	0	0	0	5	0	7	0	1	0	3	0	0	0	0	0	0
Gauthier|44450	Gauthier	74	11/9/2021	Day 1	OUTCOME	NOVEMBER	AZWH	QLD	Moreton Bay	Emaciated / Poor Condition	Euthanised	ADULT	No Infection Detected	Other Disease	1	0	8	No Signs of Chlamydiosis	Emaciation	Poor BCS	0	0	0	0	0	0	Poor	Non-Chlamydial Abnormalities	No Infection	0	0	0	0	0	0	0	5	0	5	0	8	0	4	0	0	0	0	0	0
Mudgee Bowie|44745	Mudgee Bowie	96	3/7/2022	Over 10 Weeks	OUTCOME	MARCH	PMKH	NSW	Mudgee	Trauma	Admitted to Rehabilitation	MATURE	KoRV.B & Trypanosome only	None	5	0	12	No Signs of Chlamydiosis	Trauma	NA	NA	0	0	0	0	0	Guarded	Non-Chlamydial Abnormalities	No Infection	0	0	0	0	0	0	0	4	0	4	0	6	0	5	0	0	0	0	0	0
Tip Top|44460	Tip Top	20	21/9/2021	Day 1	OUTCOME	SEPTEMBER	AZWH	QLD	Moreton Bay	HBC	Admitted to Rehabilitation	YOUNG ADULT	No Infection Detected	None	3	0	3	No Signs of Chlamydiosis	No Disease	NA	NA	0	1	0	0	0	Good	Non-Chlamydial Abnormalities	No Infection	0	0	0	0	0	0	0	4	0	4	0	3	0	6	0	0	0	0	0	0
Piklet|44238	Piklet	70	11/2/2021	Day 1	ADMISSION	NOVEMBER	AZWH	QLD	Moreton Bay	Under Threat	Admitted to Rehabilitation	YOUNG ADULT	KoRV.B only	None	3	1	2	No Signs of Chlamydiosis	No Disease	NA	NA	0	1	0	0	0	Good	Non-Chlamydial Abnormalities	No Infection	0	0	0	0	0	0	0	4	0	4	0	1	0	2	0	0	0	0	0	0
Rol Pl Whisper|44610	Rol Pl Whisper	101	18/2/2022	Week 7	OUTCOME	FEBRUARY	PMKH	NSW	Ballengarra	Conjunctivitis	Admitted to Rehabilitation	ADULT	Trypanosome only	Chlamydiosis	2	1	7	Conjunctivitis + Reproductive Disease	Conjunctivitis	Chlamydiosis & Reproductive Disease	0	0	0	1	0	1	Guarded	Clinical Chlamydiosis	No Infection	0	0	0	0	0	0	0	3	0	5	0	5	0	1	0	0	0	0	0	0
Coolio|44387	Coolio	36	10/7/2021	Day 1	ADMISSION	OCTOBER	AZWH	QLD	Moreton Bay	Misadventure	Admitted to Rehabilitation	YOUNG ADULT	KoRV.B & Trypanosome only	Trauma	4	0	3	No Signs of Chlamydiosis	Trauma	NA	NA	0	0	0	0	0	Fair	Non-Chlamydial Abnormalities	No Infection	0	0	0	0	0	0	0	3	0	3	0	2	0	10	0	0	0	0	0	0
Campbelltown Ella|44716	Campbelltown Ella	116	4/6/2022	Week 2	OUTCOME	APRIL	PMKH	NSW	Campbelltown	Misadventure	Admitted to Rehabilitation	ADULT	Trypanosome only	Trauma	4	1	6	No Signs of Chlamydiosis	Trauma	NA	0	0	0	0	0	0	Fair	Non-Chlamydial Abnormalities	No Infection	0	0	0	0	0	0	0	3	0	2	0	1	0	4	0	0	0	0	0	0
Moocha|44484	Moocha	44	15/10/2021	Day 1	OUTCOME	OCTOBER	AZWH	QLD	Moreton Bay	Under Threat	Admitted to Rehabilitation	YOUNG ADULT	No Infection Detected	None	3	1	2	No Signs of Chlamydiosis	No Disease	NA	NA	0	1	0	0	0	Good	Non-Chlamydial Abnormalities	No Infection	0	0	0	0	0	0	0	2	0	7	0	9	0	6	0	0	0	0	0	0
Sandra / IR|44496	Sandra / IR	58	27/10/2021	Day 1	OUTCOME	OCTOBER	AZWH	QLD	Moreton Bay	HBC	Admitted to Rehabilitation	ADULT	No Infection Detected	None	3	1	9	No Signs of Chlamydiosis	No Disease	NA	NA	0	1	0	0	0	Good	Non-Chlamydial Abnormalities	No Infection	0	0	0	0	0	0	0	2	0	4	0	9	0	5	0	0	0	0	0	0
Rosie/Rosemond|44460	Rosie/Rosemond	19	21/9/2021	Day 1	OUTCOME	SEPTEMBER	AZWH	QLD	Gympie	Under Threat	Admitted to Rehabilitation	ADULT	Trypanosome only	None	3	0	4	No Signs of Chlamydiosis	No Disease	NA	0	0	1	0	0	0	Good	Non-Chlamydial Abnormalities	No Infection	0	0	0	0	0	0	0	2	0	3	0	9	0	2	0	0	0	0	0	0
Chubbles|44546	Chubbles	89	16/12/2021	Week 1	REHABILITATION	DECEMBER	AZWH	QLD	Sunshine Coast	Under Threat	Admitted to Rehabilitation	YOUNG ADULT	Trypanosome only	Other Disease	4	1	2.5	No Signs of Chlamydiosis	Myelodysplasia	Neoplasia	NA	0	0	0	0	0	Guarded	Non-Chlamydial Abnormalities	No Infection	0	0	0	0	0	0	0	1	0	6	0	10	0	15	0	0	0	0	0	0
Timmy Titan|44510	Timmy Titan	40	10/11/2021	Day 1	OUTCOME	OCTOBER	AZWH	QLD	Moreton Bay	Under Threat	Admitted to Rehabilitation	YOUNG ADULT	KoRV.B & Trypanosome only	None	3	0	2	No Signs of Chlamydiosis	No Disease	NA	0	0	1	0	0	0	Good	Non-Chlamydial Abnormalities	No Infection	0	0	0	0	0	0	0	1	0	2	0	6	0	6	0	0	0	0	0	0
[truncated: 31 more columns]
